# Supplementary material for: Outcomes and Prognostic Factors in Critical Patients with Hematologic Malignancies
Source: J Clin Med. 2023 Jan 26;12(3):958. doi: 10.3390/jcm12030958 (PMC9918099; doi:10.3390/jcm12030958)
Supplement: Supplementary file 1 [file jcm-12-00958-s001.zip]

Archive with 1 entries (1 files):
- jcm-2151346-supplementary.pdf
